# Supplementary material for: Necessity of Assessing Biological Exposure to Arsenic Species by Two Representative Analytical Methods
Source: Toxics. 2021 Jun 11;9(6):138. doi: 10.3390/toxics9060138 (PMC8230710; doi:10.3390/toxics9060138)
Supplement: Supplementary file 1 [file toxics-09-00138-s001.zip]

Archive with 1 entries (1 files):
- toxics-1150140-SI.pdf
